# Supplementary material for: MAPK8 and CAPN1 as potential biomarkers of intervertebral disc degeneration overlapping immune infiltration, autophagy, and ceRNA
Source: Front Immunol. 2023 May 30;14:1188774. doi: 10.3389/fimmu.2023.1188774 (PMC10266224; doi:10.3389/fimmu.2023.1188774)
Supplement: Supplementary file 3 [file Table_3.xlsx]

## Sheet: Sheet1
Name	Log2FC	P.Value	Regulate
EML3	5.42499	1.23889e-06	up
RPS6	5.20087	1.88871e-07	up
CDKL1	4.4907	1.57476e-05	up
EEF2	4.3487	1.24296e-05	up
SNX5	4.21676	7.79723e-07	up
C3	4.14458	2.69966e-06	up
CAPN1	4.09445	1.50003e-06	up
PIWIL2	4.06763	5.50426e-09	up
CD3EAP	3.92734	1.38941e-07	up
PLIN2	3.73334	7.16533e-05	up
SMCHD1	3.51814	3.1367e-06	up
SLC30A9	3.51103	6.17809e-08	up
PRRC2C	3.48794	1.93118e-07	up
NIPBL	3.39779	2.89991e-06	up
INSR	3.37113	4.69872e-05	up
PLK2	3.36559	3.14742e-07	up
UBE2K	3.30328	2.99536e-07	up
MYL12B	3.3018	1.64296e-05	up
WBP2NL	3.26385	8.51845e-07	up
C5orf22	3.22301	6.26067e-06	up
SUB1	3.1936	4.92746e-06	up
LPGAT1	3.18336	1.82786e-07	up
SLTM	3.18122	1.66954e-07	up
RNF25	3.13498	7.62744e-05	up
CXCL5	3.11996	4.11222e-05	up
CTNNA1	3.10742	1.39149e-05	up
BSG	3.07373	7.11876e-05	up
VCP	3.06819	6.44711e-06	up
UHRF2	3.06014	1.35016e-06	up
NNT	2.98577	1.13782e-05	up
SF3B3	2.96119	8.29888e-07	up
NR1D2	2.96095	6.38799e-06	up
CNN2	2.95434	2.19628e-05	up
TPR	2.9532	3.10449e-06	up
CCR7	2.9494	0.00123035	up
PDS5A	2.94744	5.93521e-06	up
FOSL2	2.91418	2.60057e-06	up
EMG1	2.90762	0.000237219	up
PPP4R1	2.90678	3.76194e-05	up
SMU1	2.90621	2.46338e-06	up
CEP192	2.89266	8.85715e-05	up
MYL12A	2.88561	0.000124799	up
ALS2	2.8633	7.64985e-05	up
SMG1	2.85543	3.13546e-06	up
SYTL2	2.85498	0.000125701	up
STAT6	2.8488	2.07099e-05	up
OCIAD1	2.84153	7.37612e-06	up
LCMT2	2.83489	2.20331e-05	up
UBTF	2.82341	1.87062e-05	up
IFT52	2.81096	2.00381e-05	up
C7	2.77561	0.000524876	up
PRKAA1	2.77094	0.000185032	up
UIMC1	2.76379	3.30999e-06	up
ANKRD12	2.76321	0.000217915	up
SAR1A	2.76275	3.33214e-06	up
PRR11	2.75814	5.84801e-06	up
NUP155	2.74433	6.88516e-05	up
GLMN	2.72875	9.36331e-06	up
PDCD6IP	2.72688	4.5204e-05	up
NUCB2	2.71667	9.26033e-07	up
FBXL5	2.68556	0.000343148	up
KIF20B	2.68457	0.000309621	up
THOC1	2.67207	0.000104417	up
DENND6A	2.67099	3.35764e-05	up
L2HGDH	2.66683	1.03028e-05	up
VAPA	2.66636	0.000166479	up
TYRO3	2.65435	7.05842e-06	up
RPS15	2.6252	0.000369093	up
SH3D21	2.62349	3.68773e-05	up
PRPF40A	2.62308	0.00021257	up
HERC1	2.61488	1.12352e-05	up
C6orf62	2.61265	0.00190768	up
OSMR	2.60088	0.000238823	up
ACO2	2.59381	5.27747e-05	up
DAPK3	2.58005	0.000279476	up
USP47	2.56788	3.06459e-05	up
B4GALT1	2.56421	0.000139363	up
PSIP1	2.55703	8.93682e-05	up
POU2F3	2.55002	0.00116923	up
HAUS2	2.54635	0.000175063	up
DDX58	2.54348	0.00137086	up
AP1G1	2.54094	1.90222e-05	up
44991	2.53323	0.000862831	up
KRT20	2.51669	0.000121611	up
RAB3B	2.51248	6.05795e-05	up
RANBP9	2.50886	2.25651e-05	up
NFX1	2.50773	1.54066e-05	up
CEP152	2.50265	6.8321e-05	up
TXNRD1	2.50252	5.79604e-05	up
RPL37	2.49695	0.000172457	up
PTGES3	2.4881	4.50872e-05	up
PLIN3	2.47065	0.000388877	up
RBBP6	2.46399	4.64391e-05	up
AGO4	2.45579	0.000115195	up
PTPN2	2.45308	6.97698e-05	up
HMBS	2.45083	0.000202951	up
RAB31	2.43689	0.000156091	up
TRIO	2.43323	6.34682e-05	up
NSUN2	2.42643	9.13105e-05	up
DHX15	2.42167	0.00017749	up
TMEM161A	2.41319	5.48114e-05	up
ZNF654	2.40824	0.000206674	up
SAFB2	2.40092	0.000262892	up
SEC61A2	2.39873	0.000703226	up
DST	2.39344	2.11692e-05	up
EXOC2	2.38788	0.000252453	up
AP3D1	2.3858	0.000189083	up
KDM4C	2.38398	0.000179127	up
UQCRC2	2.38301	0.000127564	up
FAR1	2.37996	0.000158867	up
SMIM14	2.37877	0.000675942	up
P2RX7	2.37347	8.71678e-05	up
CDAN1	2.36832	2.55056e-05	up
MAP4K3	2.35749	8.44899e-05	up
CAAP1	2.35669	0.000258938	up
C18orf54	2.34998	0.00043009	up
DERA	2.34212	0.000187774	up
IPO7	2.34075	0.00112823	up
TMEM41B	2.33329	0.000162372	up
NFIB	2.33245	0.000291484	up
SNCA	2.32545	0.00151329	up
XPO1	2.32514	0.000250317	up
GOSR2	2.32024	0.000426046	up
SLC2A2	2.31974	0.00087764	up
ZNF131	2.30918	0.000223935	up
45176	2.29192	9.68853e-05	up
SWAP70	2.28913	0.000375956	up
YME1L1	2.28358	6.09291e-05	up
CASR	2.28334	0.0013904	up
STT3B	2.27997	0.000465392	up
USP9X	2.27553	0.000725456	up
CYP20A1	2.27302	0.000365174	up
VRK3	2.25884	0.000843209	up
TNC	2.2526	0.000405537	up
VWF	2.24421	0.000144202	up
C12orf49	2.24003	0.000200501	up
CCDC152	2.23746	0.000223092	up
DNAJC21	2.23634	0.000747902	up
DROSHA	2.23557	0.000224818	up
BLM	2.23016	0.000235914	up
EIF2AK1	2.22472	0.000164281	up
NUP160	2.21629	0.000155558	up
SLC43A2	2.20798	0.000188436	up
ARNT	2.19991	0.000343528	up
CAPRIN1	2.199	0.00149421	up
IZUMO2	2.19754	0.000925052	up
TNFAIP8L1	2.19588	0.0022996	up
TNIP1	2.19183	0.0117357	up
TLN1	2.18823	0.00082029	up
C1orf56	2.18414	0.0010577	up
NAA25	2.17592	0.000372587	up
ASPM	2.16538	0.000103762	up
APOLD1	2.16295	0.000289096	up
TIAM2	2.16144	9.08933e-05	up
CUL5	2.14508	0.00234456	up
TMEM259	2.13844	0.000789717	up
MYO10	2.13448	0.000980409	up
PMAIP1	2.1334	0.00211017	up
TNFSF9	2.12835	0.000466641	up
RAB12	2.12775	0.00170541	up
LMNA	2.1181	0.000911577	up
SERPINB6	2.11583	0.000379982	up
TYMS	2.10912	0.00226153	up
NUDCD1	2.1033	0.00115917	up
AEBP2	2.09734	0.00204436	up
PHF14	2.09646	0.000217191	up
MPP1	2.08798	0.00128362	up
MIDN	2.08572	0.00083137	up
MPDZ	2.08349	0.00031578	up
TRIM69	2.07964	0.000186155	up
ANAPC5	2.07724	0.000800387	up
MED24	2.07588	0.00213671	up
PER2	2.07476	0.000494802	up
MYO1A	2.07013	0.00458178	up
DNAH11	2.07006	0.00181876	up
CLNS1A	2.06539	0.000396024	up
CLASP2	2.06348	0.000554324	up
VAV1	2.06254	0.000515332	up
RIPK1	2.06224	0.00430426	up
XBP1	2.06017	0.00373534	up
MRPL34	2.05837	0.000781073	up
API5	2.05618	0.00143296	up
AKR1B15	2.0536	0.00324179	up
RBBP5	2.05131	9.74128e-05	up
OSBPL8	2.04737	0.00208152	up
USP42	2.04477	0.000667549	up
TLCD2	2.04205	0.00247301	up
SNRNP48	2.0405	0.00123863	up
NRP1	2.03755	0.00204667	up
DAZAP1	2.03559	0.000647346	up
SKAP2	2.03414	0.000431975	up
IGF2BP2	2.03307	0.000644131	up
GPCPD1	2.02873	0.00726624	up
CNN1	2.02609	0.00200156	up
TACC1	2.02608	0.000428565	up
CBFB	2.02352	0.000457115	up
RBMS2	2.02234	0.00133185	up
EIF2AK2	2.02213	0.000326908	up
CDIP1	2.02175	0.00134697	up
ABI2	2.01787	0.00109792	up
WNT8A	2.00872	0.00197619	up
CYLD	2.00073	0.000626928	up
MTHFD1	1.99739	0.00322973	up
IFI16	1.98948	0.000866732	up
EDEM1	1.98922	0.00112843	up
EDEM3	1.98818	0.00091106	up
RBPJ	1.98572	0.00140937	up
GSPT1	1.97371	0.000860937	up
CHEK2	1.96959	0.00371071	up
RGS5	1.96432	0.00354333	up
TTC17	1.96151	0.00035917	up
BRIP1	1.96055	0.000351846	up
ENOSF1	1.95739	0.00317206	up
PKD2	1.95503	0.00248004	up
SIK3	1.94914	0.0017454	up
NAT10	1.9382	0.000800517	up
FNBP4	1.93475	0.00265866	up
TDP2	1.9312	0.002779	up
PLEKHA5	1.92895	0.00106911	up
OSBPL6	1.92289	0.00169541	up
AVIL	1.91305	0.00335858	up
DCAF8	1.90815	0.00270477	up
ACTR3	1.90767	0.000622981	up
CCDC157	1.90629	0.000728489	up
CHUK	1.89997	0.000833194	up
POFUT1	1.89605	0.000826172	up
F13A1	1.89413	0.00246281	up
TTC39B	1.89266	0.00226751	up
CRTC2	1.89217	0.0072067	up
ATP8A1	1.88635	0.00142581	up
MLH1	1.88492	0.00105787	up
PDK1	1.88471	0.00245441	up
SLMAP	1.88393	0.000853269	up
TULP3	1.87809	0.00540944	up
RNF41	1.873	0.00192507	up
B3GALNT2	1.86851	0.0143285	up
KIF5A	1.86764	0.00176479	up
FLII	1.86317	0.00153546	up
PARP12	1.8628	0.00561456	up
UBXN6	1.86155	0.00515702	up
AADAT	1.86086	0.00612633	up
TECPR2	1.85955	0.00780687	up
LDB2	1.85846	0.000945424	up
SH3YL1	1.85591	0.00283429	up
HUWE1	1.85033	0.00222726	up
SPEF2	1.84985	0.00212776	up
RECK	1.84899	0.00649038	up
PAN3	1.84805	0.00144304	up
ST3GAL5	1.84705	0.000290749	up
RHOQ	1.84567	0.00521368	up
TPM3	1.84518	0.00179632	up
PPM1K	1.84435	0.00117017	up
COPB1	1.84272	0.00830649	up
ZBTB41	1.84241	0.00263568	up
GSDMB	1.84201	0.0041205	up
CKAP5	1.84124	0.00112312	up
ASH1L	1.83825	0.00236395	up
CDK13	1.83747	0.000554617	up
OTUB1	1.83674	0.00357127	up
HMG20B	1.83491	0.00251756	up
PTPRJ	1.83429	0.00092402	up
PANK2	1.83331	0.00198986	up
IAH1	1.83231	0.0020761	up
SEL1L3	1.82963	0.00557896	up
CACFD1	1.8278	0.012606	up
POLRMT	1.82522	0.00382253	up
RFC1	1.82397	0.00600206	up
TOP2A	1.82199	0.00141652	up
C12orf65	1.8209	0.010246	up
FAM200B	1.81904	0.00462967	up
C10orf90	1.81662	0.00130619	up
TRPC1	1.816	0.00261657	up
RRP12	1.81544	0.00276087	up
C1GALT1	1.81542	0.00282172	up
NFAT5	1.81356	0.00398141	up
MAPK1IP1L	1.81225	0.00547067	up
MYH6	1.81139	0.00214126	up
PURB	1.80851	0.00216924	up
TTBK2	1.80845	0.00291506	up
ATL2	1.80321	0.0159736	up
FAM160B1	1.80222	0.00427718	up
CARS	1.8019	0.00271701	up
RPS19BP1	1.80047	0.001327	up
DHX33	1.79674	0.00430329	up
CLHC1	1.79673	0.00291376	up
ULK2	1.79619	0.00103363	up
SMIM13	1.79586	0.00246443	up
ST13	1.794	0.0061985	up
PSME4	1.79263	0.00189636	up
TRMT13	1.78475	0.00444571	up
INO80	1.78469	0.00356563	up
COL6A6	1.78425	0.00342098	up
CIRBP	1.78269	0.00921834	up
HSPH1	1.78168	0.00184019	up
GGA2	1.77921	0.00482318	up
FAM173B	1.77867	0.00624694	up
ELMO1	1.77641	0.000762099	up
TMED5	1.77627	0.000726337	up
B3GNT7	1.77617	0.0241484	up
VPS13D	1.77489	0.00114875	up
CD70	1.77485	0.0167608	up
MCHR1	1.77459	0.00482852	up
TXLNB	1.77433	0.00339982	up
NPFFR1	1.77193	0.00354397	up
KDELR2	1.77181	0.00212384	up
ZFAND5	1.7701	0.00103578	up
SNX30	1.76614	0.00273899	up
GRB14	1.76568	0.00669357	up
WDR37	1.75831	0.0018838	up
RAB6A	1.75601	0.00221123	up
COPG2	1.75161	0.00780325	up
MKRN1	1.74214	0.00130201	up
MTRF1	1.73993	0.0128139	up
MLLT1	1.73925	0.00371911	up
FNIP1	1.737	0.00399376	up
TARS	1.73617	0.0118123	up
MLLT3	1.73553	0.00173205	up
NOM1	1.73326	0.00422577	up
TIMM17A	1.73228	0.00930851	up
CBX3	1.72877	0.00253978	up
APPL1	1.72567	0.00464367	up
TLR1	1.7253	0.00201249	up
PRPSAP1	1.72149	0.0325793	up
SPHK1	1.71828	0.00531157	up
L3MBTL1	1.71773	0.00629683	up
CCT5	1.71695	0.0146145	up
HOOK3	1.71645	0.0119812	up
TRPM7	1.7153	0.00269374	up
PUS7	1.71465	0.00640947	up
CCP110	1.71328	0.00611839	up
SERPINH1	1.70376	0.00993005	up
ECE1	1.70141	0.00459117	up
TMEM243	1.70056	0.00173511	up
NEDD9	1.69988	0.00922914	up
CDC73	1.69753	0.00496918	up
PRTG	1.69629	0.00232046	up
DDX31	1.69132	0.00661041	up
PKP2	1.69077	0.00659043	up
ZBTB8B	1.68557	0.00676694	up
FAM208A	1.68511	0.00518701	up
ABCB9	1.685	0.0048689	up
VPS45	1.68389	0.0075175	up
CCDC181	1.6835	0.00219775	up
ZNF621	1.68146	0.00442915	up
NPIPB5	1.67967	0.0128165	up
DYNC2H1	1.67647	0.00351694	up
TMBIM6	1.67565	0.00231939	up
SLC4A7	1.67513	0.00338218	up
JSRP1	1.67503	0.0123198	up
COL24A1	1.67425	0.00903679	up
SEMA4C	1.67383	0.00928325	up
CDC42SE1	1.67163	0.00282498	up
ANKH	1.66866	0.00314931	up
SSR1	1.66427	0.00875765	up
ARHGEF7	1.66371	0.00315582	up
PCBP2	1.66306	0.00913274	up
EPB41	1.66267	0.00306838	up
KLHL5	1.65874	0.0040589	up
SMCO2	1.65642	0.0172194	up
C2CD2L	1.65584	0.00775415	up
KDM2A	1.65447	0.0046847	up
SETD2	1.65074	0.00466549	up
RPL5	1.65021	0.0210449	up
FAM208B	1.65018	0.00825787	up
CRK	1.64759	0.0105602	up
PDCD10	1.64717	0.00522462	up
NCOA3	1.64424	0.00668183	up
HMOX2	1.64361	0.00564187	up
HEMGN	1.64222	0.0117124	up
LIFR	1.64033	0.012584	up
EGFR	1.63874	0.00194628	up
ZNF384	1.6361	0.00668263	up
DYSF	1.6361	0.0139024	up
NUP210L	1.63512	0.00769258	up
CHST6	1.63501	0.00633398	up
RASA2	1.6333	0.00918514	up
IPO5	1.63108	0.00625548	up
WDR41	1.63041	0.0207596	up
PAQR6	1.62906	0.00843161	up
EXOC3	1.62564	0.00431427	up
UQCC1	1.62376	0.0072665	up
CHN1	1.62321	0.00262208	up
DOCK4	1.62015	0.0109848	up
IL1RL1	1.618	0.00787311	up
ARF4	1.6155	0.00958499	up
RFX3	1.61484	0.0128517	up
SRP19	1.61456	0.0185868	up
45173	1.61347	0.0127471	up
ZZEF1	1.61303	0.00623582	up
UBE4B	1.61197	0.00727801	up
ZNF721	1.61145	0.00689871	up
ATP2B4	1.61112	0.00423018	up
PARP6	1.61109	0.0130747	up
CWC22	1.6095	0.0205856	up
KIF13A	1.60916	0.0022224	up
SLC12A9	1.60752	0.00966608	up
BOD1L1	1.60743	0.00237278	up
MTAP	1.60659	0.00200466	up
VPS53	1.60652	0.00204725	up
ETS2	1.60585	0.00343829	up
BET1L	1.60357	0.0253776	up
TRRAP	1.60349	0.00406797	up
PCID2	1.60151	0.00285306	up
ZNF799	1.60151	0.0106985	up
TPST1	1.60007	0.0116411	up
GOLM1	1.59948	0.00627828	up
MTIF2	1.59851	0.0292188	up
RSF1	1.59811	0.00851295	up
FLNA	1.59696	0.0206065	up
NUP98	1.59694	0.00832	up
UBC	1.59386	0.00848891	up
TEK	1.59331	0.0106055	up
SYAP1	1.59262	0.014943	up
N4BP2	1.59128	0.00924906	up
GON4L	1.59079	0.0148231	up
CFDP1	1.59058	0.0140368	up
CAT	1.58973	0.00882359	up
WDR3	1.5881	0.0044755	up
ZNF114	1.58786	0.00507067	up
SAP18	1.58393	0.010875	up
FLT3	1.58332	0.00998911	up
CLTA	1.58004	0.0304752	up
NGB	1.57569	0.00991016	up
TNRC6A	1.5749	0.00280838	up
TTLL5	1.57215	0.0110747	up
RPL41	1.57029	0.00905151	up
PRKD3	1.56828	0.00905369	up
TXNDC11	1.56762	0.0110585	up
44989	1.56267	0.02571	up
AP2A2	1.56175	0.00565697	up
FNBP1L	1.55997	0.0136461	up
CHD9	1.55873	0.00749139	up
GPR157	1.55859	0.0328938	up
RBM6	1.55796	0.0086104	up
GALNT2	1.55774	0.00627762	up
CSPG4	1.55664	0.00818481	up
LIMK1	1.55273	0.0116413	up
HCAR1	1.55106	0.024479	up
PRMT7	1.55064	0.0121559	up
ABCC1	1.54813	0.00522148	up
ADCY10	1.54699	0.0172057	up
UQCRH	1.54369	0.0163408	up
KDM1B	1.54288	0.0114437	up
SETD5	1.54282	0.00988172	up
NACA	1.54151	0.00948744	up
IQCH	1.54123	0.0154399	up
AKAP8	1.54036	0.00354458	up
VRTN	1.53995	0.00835189	up
LCORL	1.53942	0.00620837	up
ZFR	1.53778	0.0418956	up
TCF4	1.53427	0.00443094	up
AK3	1.5281	0.0477008	up
RALGAPA2	1.52628	0.0244839	up
CHP1	1.52595	0.00659554	up
FRYL	1.52206	0.011621	up
TTLL1	1.52127	0.0187532	up
SF3B4	1.51438	0.01183	up
SMARCA2	1.51341	0.00693895	up
ARAP1	1.51337	0.00807343	up
ZNF587B	1.51262	0.0150182	up
NLRP2	1.51256	0.0217876	up
ARHGEF33	1.51087	0.0117237	up
COA4	1.50975	0.0117418	up
SIRT5	1.50852	0.00591702	up
USP10	1.50825	0.0142393	up
NDFIP1	1.50646	0.0125685	up
ZNF839	1.50386	0.0301584	up
DCAF10	1.50264	0.0224497	up
MKI67	-1.50229	0.00966204	down
NIPSNAP1	-1.50647	0.00592831	down
PAQR5	-1.50872	0.00688413	down
ZNF195	-1.51267	0.00451445	down
RAB44	-1.51929	0.0113374	down
ZNF683	-1.52015	0.0160703	down
NAAA	-1.52101	0.0138599	down
TUBB	-1.5231	0.0163784	down
HMGB2	-1.5283	0.0108016	down
PDCD2	-1.52854	0.00469537	down
NLE1	-1.52864	0.0101426	down
MX1	-1.52908	0.0069966	down
LPL	-1.5305	0.0161511	down
GLRA4	-1.53155	0.0151166	down
OR5H14	-1.53326	0.0341241	down
NOP9	-1.53432	0.00817419	down
LSM14B	-1.53756	0.00391421	down
PIGT	-1.53761	0.0116518	down
RAB11FIP4	-1.53824	0.00281095	down
MAPK8	-1.54374	0.0165202	down
TLR4	-1.54986	0.006794	down
CTSB	-1.55186	0.00473687	down
DUSP6	-1.55192	0.0141809	down
ACADSB	-1.55207	0.011829	down
FRMD1	-1.55333	0.00404082	down
NDRG2	-1.55413	0.00427108	down
PINK1	-1.55478	0.0021767	down
SLC33A1	-1.55564	0.0125694	down
TAF4	-1.55961	0.0104575	down
RNASEH2B	-1.56189	0.00287447	down
RPS2	-1.56258	0.00869839	down
GGA1	-1.56622	0.0120737	down
THOC6	-1.5666	0.0046976	down
BRMS1	-1.56701	0.00921316	down
PDGFB	-1.56899	0.00642816	down
TXNDC17	-1.56973	0.012971	down
BUB3	-1.57909	0.00829988	down
MIA3	-1.5819	0.00902302	down
ZNF615	-1.58228	0.0126759	down
D2HGDH	-1.58419	0.0063214	down
ADCY6	-1.58453	0.00364195	down
PHF20L1	-1.58623	0.0125162	down
CXCR2	-1.59037	0.00944029	down
FLRT2	-1.59397	0.00169269	down
PLEKHS1	-1.59549	0.00841101	down
IARS	-1.59756	0.00824547	down
AHNAK2	-1.60377	0.00191051	down
DYNC1H1	-1.60535	0.00626681	down
MEGF6	-1.60997	0.00180423	down
HTATSF1	-1.61015	0.0149009	down
EIF2B2	-1.61379	0.00560146	down
PDGFA	-1.61593	0.000905388	down
MST1	-1.61636	0.00275916	down
USF2	-1.62324	0.0039496	down
PREB	-1.63414	0.00880255	down
MON1A	-1.63429	0.00578719	down
FARP2	-1.63461	0.00163462	down
EIF3I	-1.63793	0.00404761	down
ZNF740	-1.63888	0.00119351	down
NRAS	-1.64125	0.00771412	down
45177	-1.64267	0.00579849	down
EIF4B	-1.64782	0.0141661	down
PDIA4	-1.6507	0.00744846	down
ANXA11	-1.65188	0.00607586	down
AMPD1	-1.6562	0.00706009	down
TLE3	-1.66034	0.00143478	down
RPTN	-1.66084	0.00667427	down
SLC12A1	-1.66913	0.00317756	down
S100B	-1.67158	0.0172732	down
CTSL	-1.67373	0.0121146	down
RABL2A	-1.67591	0.00152393	down
PIM3	-1.67993	0.00616097	down
WBP2	-1.68037	0.00612344	down
TRIM47	-1.68267	0.00462263	down
TRAPPC4	-1.68438	0.00131263	down
S1PR3	-1.68648	0.00640027	down
PKNOX1	-1.68782	0.00427625	down
SEC14L1	-1.68812	0.00392261	down
TFAP2C	-1.68994	0.00173701	down
ARPC5L	-1.69022	0.00716326	down
SAG	-1.69067	0.00169451	down
FGF22	-1.69388	0.00319978	down
ADCY4	-1.69598	0.00139846	down
GPR83	-1.69702	0.00810716	down
PRKCD	-1.69808	0.00168657	down
FIS1	-1.7001	0.00590739	down
DYNLL2	-1.70302	0.0129922	down
TMPRSS3	-1.70468	0.00138814	down
PASK	-1.70969	0.00524566	down
CLEC4C	-1.71431	0.0133675	down
PSMD11	-1.71505	0.0028804	down
ZNF419	-1.73015	0.00471886	down
CAPN10	-1.73861	0.00148835	down
H1F0	-1.74337	0.00175425	down
SPATA2	-1.74619	0.00296521	down
GPAM	-1.74808	0.00263061	down
TMED3	-1.74918	0.000872804	down
TMED4	-1.75642	0.00564586	down
HPS4	-1.76355	0.00114074	down
POP4	-1.77	0.00373279	down
CCDC78	-1.77285	0.00103694	down
CFP	-1.77515	0.00100393	down
MAP1A	-1.77961	0.00207157	down
SNIP1	-1.7805	0.0128185	down
PRRG3	-1.78585	0.00194328	down
ZBTB3	-1.80587	0.00137919	down
G3BP1	-1.8086	0.000707053	down
PTMA	-1.81173	0.00590364	down
TMUB1	-1.81559	0.0109399	down
TUBB4B	-1.81956	0.00248895	down
CLK1	-1.82261	0.00710464	down
SUOX	-1.82756	0.00201176	down
PSME1	-1.82976	0.00047502	down
MMP14	-1.83279	0.00433257	down
ZNF558	-1.83293	0.00100432	down
PLEKHH3	-1.84571	0.00240679	down
KCNA2	-1.84604	0.00145021	down
WRAP73	-1.84615	0.000207985	down
LAS1L	-1.8487	0.00343933	down
ZNF396	-1.84932	0.00425839	down
FAM219B	-1.85024	0.000949924	down
IMP4	-1.85877	0.0010986	down
ACAD8	-1.85996	0.00367135	down
WDR4	-1.86269	0.00115835	down
UTP3	-1.87248	0.00308011	down
COL6A2	-1.87296	0.00358145	down
PPP1R9B	-1.87574	0.00304808	down
GTSE1	-1.88245	0.00354593	down
SF1	-1.88855	0.0010759	down
ACSL3	-1.89094	0.000859223	down
RAD51AP1	-1.89274	0.0027533	down
NDUFV1	-1.89549	0.00195398	down
DAXX	-1.90175	0.00452961	down
CYHR1	-1.91761	0.00126706	down
ZNF891	-1.92814	0.00102909	down
EMILIN1	-1.93034	0.00115758	down
BAP1	-1.9317	0.00143608	down
SHMT2	-1.93203	0.00260585	down
OR5A1	-1.93731	0.00413648	down
OR5AU1	-1.93748	0.00296212	down
ETV3	-1.94637	0.00112149	down
MAT1A	-1.95467	0.000990782	down
RPL34	-1.96323	0.00134974	down
OR10K2	-1.99586	0.00822549	down
TCF24	-2.00787	0.000491116	down
ATP13A1	-2.03865	0.00016956	down
PRMT5	-2.0472	0.00028483	down
EEF1D	-2.05258	0.000886233	down
TRMU	-2.06537	0.000151758	down
LEMD2	-2.09366	0.00115048	down
OR2B11	-2.12778	0.00102492	down
GOLGA6L2	-2.16222	0.000672332	down
LRP10	-2.17966	0.000689881	down
FAM83F	-2.18464	4.90557e-05	down
ZNF84	-2.24908	0.00015775	down
CLEC7A	-2.25684	0.000191416	down
RPS8	-2.26788	0.000228363	down
MT-ND4L	-2.28992	0.00644634	down
PINLYP	-2.29244	0.000617307	down
HLA-DPB1	-2.35617	5.08301e-05	down
ING5	-2.38197	6.46813e-05	down
SLC25A5	-2.41999	0.000164795	down
GPR174	-2.55379	0.000418451	down
MT-ND6	-2.56082	3.0471e-05	down
SHMT1	-2.58484	2.11209e-05	down
HMGB3	-2.694	9.16194e-06	down
RPL10A	-3.00252	6.52671e-06	down
MT-ATP8	-3.17724	0.000441584	down
