# Supplementary material for: MAPK8 and CAPN1 as potential biomarkers of intervertebral disc degeneration overlapping immune infiltration, autophagy, and ceRNA
Source: Front Immunol. 2023 May 30;14:1188774. doi: 10.3389/fimmu.2023.1188774 (PMC10266224; doi:10.3389/fimmu.2023.1188774)
Supplement: Supplementary file 4 [file Table_4.xlsx]

## Sheet: Sheet1
Name	Log2FC	P.Value	Regulate
ISM1-AS1	3.5064	0.001532	up
AC007952.4	3.31109	5.65507e-05	up
PAX8-AS1	3.14535	0.000418012	up
C8orf87	2.40483	0.000240773	up
AC108142.1	2.32051	0.00539218	up
AC104695.4	2.15889	3.4909e-05	up
H19	2.09854	0.00454923	up
KCNQ5-IT1	1.99666	0.000758446	up
FENDRR	1.91803	0.014543	up
AC011239.1	1.90374	3.79559e-05	up
MIR17HG	1.86858	3.61786e-05	up
EIF1AX-AS1	1.86336	0.00718962	up
LINC01116	1.83629	2.9042e-05	up
AP001172.2	1.80185	0.00143719	up
LINC01290	1.77769	0.0051848	up
GAS5-AS1	1.74711	0.000145925	up
PCA3	1.74049	0.0048553	up
PTPRJ-AS1	1.70778	0.0257541	up
SNHG5	1.64496	0.00634231	up
NLGN1-AS1	1.61715	0.00343319	up
KCNJ6-AS1	1.60579	0.0310245	up
GRK5-IT1	1.59362	0.0003564	up
MIF-AS1	1.58141	0.00219368	up
AC106053.1	1.57206	0.00312937	up
TMEM26-AS1	1.56977	0.00246081	up
ARHGAP31-AS1	1.52929	0.00936806	up
ZFX-AS1	1.52015	0.00437079	up
LINC00161	1.49281	0.0162918	up
AC107079.1	1.48254	0.00933685	up
AC006947.1	1.44551	0.00101238	up
BTBD9-AS1	1.43303	0.00594461	up
USP12-AS1	1.42183	0.000253263	up
EP300-AS1	1.40546	3.38108e-05	up
PCCA-AS1	1.39938	0.0323808	up
MIR99AHG	1.37953	0.00276269	up
ZNF436-AS1	1.35472	0.000781889	up
FRY-AS1	1.35133	0.00954749	up
LYPLAL1-AS1	1.34572	0.000789393	up
GPC6-AS2	1.34217	0.0121377	up
MIS18A-AS1	1.3407	0.000125632	up
GPC6-AS1	1.34002	0.000445138	up
FOXP4-AS1	1.31598	0.00899523	up
RGS5	1.30985	0.0133103	up
KLF3-AS1	1.308	0.00114675	up
COL5A1-AS1	1.30487	0.0337608	up
WWC3-AS1	1.30338	0.0194449	up
HMGA1P4	1.28019	0.00513293	up
AC093484.4	1.26305	0.00683661	up
GABPB1-AS1	1.25316	0.000618869	up
FAM85B	1.25198	0.00694832	up
LINC00920	1.25093	0.00437537	up
WWTR1-IT1	1.24883	0.0103309	up
LINC00578	1.24258	0.00191248	up
LINC00324	1.23423	0.0186065	up
DPYD-IT1	1.21504	0.018692	up
LINC01389	1.21265	0.00318764	up
BACH1-IT2	1.21185	0.00162508	up
DLEU2	1.20223	0.000705099	up
AC005304.1	1.19212	0.0460617	up
THOC7-AS1	1.17746	0.00270557	up
LPP-AS1	1.17331	0.0248568	up
PRKCA-AS1	1.167	0.0132386	up
LINC00345	1.16492	0.000564386	up
SNHG4	1.16475	0.00215931	up
RAI1-AS1	1.16426	0.0400806	up
SYNJ2-IT1	1.16147	0.00127612	up
HAGLR	1.15876	0.00189671	up
NFYC-AS1	1.14356	0.000226198	up
C1orf220	1.13411	0.000770208	up
AP001619.2	1.13321	0.00298171	up
RASA2-IT1	1.13088	0.00481371	up
P3H2-AS1	1.12844	0.0164207	up
OSGEPL1-AS1	1.1284	0.00580496	up
PSMA3-AS1	1.1166	0.000582828	up
AC007098.1	1.11415	0.0039255	up
SEMA6A-AS1	1.11315	0.00384278	up
AC009495.2	1.1117	0.000355273	up
AP000345.2	1.09469	0.00789557	up
VAC14-AS1	1.08539	0.0204636	up
ARHGAP22-IT1	1.08422	0.0212323	up
SOX9-AS1	1.08378	0.000135054	up
LINC01515	1.08184	0.000499414	up
KANSL1-AS1	1.08173	0.00279765	up
LINC01048	1.07786	0.00437381	up
LNX1-AS1	1.07337	0.0176102	up
DNM3OS	1.07142	0.000260692	up
SYNE1-AS1	1.07006	0.0369771	up
MED4-AS1	1.06734	0.00400922	up
JPX	1.06528	0.000403528	up
LINC00476	1.06405	0.00126829	up
DIO3OS	1.05669	0.0270812	up
ZNF888	1.05208	0.000519602	up
LINC01431	1.0468	0.00318484	up
ZNF346-IT1	1.04492	0.000716593	up
ZNRF3-IT1	1.04351	0.0152569	up
USP46-AS1	1.04088	0.00145434	up
LINC01355	1.04039	0.000246248	up
PART1	1.03593	0.00237159	up
AC062029.1	1.02754	0.00409361	up
PIK3CD-AS2	1.02597	0.0180998	up
KCNQ5-AS1	1.02538	0.00124483	up
ELMO1-AS1	1.02266	0.0354932	up
TTC21B-AS1	1.01924	0.0218013	up
DANCR	1.01848	0.000153633	up
SENCR	1.01458	0.0281632	up
ZNF385D-AS1	1.01129	0.0152647	up
PRICKLE2-AS3	1.01002	0.00528562	up
EFCAB14-AS1	1.00831	0.0203583	up
LINC01220	1.00547	0.0436124	up
FAR1-IT1	1.00496	0.032617	up
KCNMA1-AS3	1.00003	0.0378546	up
ZNF667-AS1	-1.00765	0.000417251	down
LINC01489	-1.05217	0.0174278	down
AC019117.1	-1.06581	0.0437932	down
MIR210HG	-1.07375	0.0342716	down
LINC00968	-1.08189	0.00232067	down
NCKAP5-IT1	-1.13529	0.00448902	down
LINC01535	-1.16495	0.00191845	down
ANKRD33B-AS1	-1.24618	0.0023278	down
SFTA1P	-1.27314	0.0481892	down
MIR137HG	-1.27882	7.71437e-05	down
LINC00565	-1.31673	0.000871433	down
STARD4-AS1	-1.33824	0.0188505	down
AC073257.1	-1.34989	0.000153446	down
PCDH9-AS3	-1.35963	0.000117401	down
LINC01583	-1.36409	5.81986e-05	down
LUCAT1	-1.42289	0.000313804	down
AC002480.2	-1.48961	0.000140138	down
LINC00839	-1.50154	0.00107498	down
ARHGEF9-IT1	-1.51132	0.00437311	down
GNA14-AS1	-1.57412	0.00257981	down
LINC01444	-1.71133	3.93459e-05	down
RGMB-AS1	-1.97817	0.000429549	down
RERG-IT1	-2.01755	0.0010317	down
NREP-AS1	-2.07483	0.000270664	down
HTR2A-AS1	-2.12878	0.00324371	down
AC023469.1	-2.50999	4.27488e-05	down
C7orf69	-2.95723	0.00100373	down
WNT5A-AS1	-3.23621	0.00163611	down
