# Supplementary material for: MAPK8 and CAPN1 as potential biomarkers of intervertebral disc degeneration overlapping immune infiltration, autophagy, and ceRNA
Source: Front Immunol. 2023 May 30;14:1188774. doi: 10.3389/fimmu.2023.1188774 (PMC10266224; doi:10.3389/fimmu.2023.1188774)
Supplement: Supplementary file 5 [file Table_5.xlsx]

## Sheet: Sheet1
Name	logFC	P.Value	Regulate
hsa-miR-1247-5p	3.55382	0.00396211	up
hsa-miR-1247-3p	2.94851	0.016119	up
hsa-miR-146b-3p	2.44982	0.0034017	up
hsa-miR-10b-5p	1.71062	0.00197814	up
hsa-miR-10b-3p	1.69297	0.00057197	up
hsa-miR-3622b-3p	1.68217	0.00155608	up
hsa-miR-378g	1.64636	0.0430168	up
hsa-miR-146b-5p	1.64575	0.000525964	up
hsa-miR-663b	1.63688	0.0095438	up
hsa-miR-140-3p	1.59982	0.00372162	up
hsa-miR-187-3p	1.59596	0.0204328	up
hsa-miR-2278	1.59109	0.0206364	up
hsa-miR-3615	1.54634	0.0192372	up
hsa-miR-92a-1-5p	1.54474	0.0284598	up
hsa-miR-9901	1.53315	0.01742	up
hsa-miR-708-3p	1.52616	0.0409805	up
hsa-miR-627-5p	1.42724	0.0290673	up
hsa-miR-363-3p	1.39947	0.00874915	up
hsa-miR-99a-5p	1.3089	0.00254922	up
hsa-miR-3120-3p	1.28161	0.00685737	up
hsa-let-7c-5p	1.27896	0.00926633	up
hsa-miR-200a-3p	1.23419	0.0308945	up
hsa-miR-27a-5p	1.13092	0.00914058	up
hsa-miR-23a-5p	1.09174	0.0320947	up
hsa-miR-16-1-3p	1.08771	0.0344335	up
hsa-miR-1285-3p	1.0541	0.0427369	up
hsa-miR-3120-5p	1.0113	0.0465583	up
hsa-miR-125b-2-3p	1.009	0.0170819	up
hsa-miR-34c-5p	-1.07233	0.00642898	down
hsa-miR-380-5p	-1.07771	0.0254201	down
hsa-miR-598-3p	-1.10234	0.00768865	down
hsa-miR-758-3p	-1.16342	0.022161	down
hsa-miR-136-3p	-1.16968	0.0338597	down
hsa-miR-503-5p	-1.17032	0.00927104	down
hsa-miR-222-5p	-1.20191	0.041082	down
hsa-miR-424-3p	-1.22901	0.00940578	down
hsa-miR-487a-3p	-1.2846	0.00701151	down
hsa-miR-323b-3p	-1.28467	0.0210609	down
hsa-miR-412-5p	-1.39536	0.0304951	down
hsa-miR-337-3p	-1.42944	0.039258	down
hsa-miR-410-3p	-1.48657	0.0219068	down
hsa-miR-486-5p	-1.57036	0.0112516	down
hsa-miR-543	-1.58646	0.0275333	down
hsa-miR-3117-3p	-1.6049	0.00207916	down
hsa-miR-424-5p	-1.61536	0.000853959	down
hsa-miR-450a-5p	-1.62835	0.0043533	down
hsa-miR-486-3p	-1.64501	0.00783741	down
hsa-miR-4521	-1.697	0.00327453	down
hsa-miR-380-3p	-1.71136	0.0161273	down
hsa-miR-146a-3p	-1.79371	0.00407812	down
hsa-miR-145-3p	-1.85734	0.0442034	down
hsa-miR-539-3p	-1.86609	0.0232098	down
hsa-miR-493-5p	-1.87008	0.0162224	down
hsa-miR-369-3p	-1.87998	0.0298006	down
hsa-miR-450b-5p	-1.97266	0.0131192	down
hsa-miR-154-3p	-1.98598	0.0387888	down
hsa-miR-379-3p	-2.20471	0.0412418	down
hsa-miR-411-3p	-2.21013	0.0473518	down
hsa-miR-4284	-2.22716	0.000905587	down
hsa-miR-4775	-2.31941	0.00229916	down
hsa-miR-2682-5p	-2.46454	0.000124593	down
hsa-miR-9500	-2.6188	0.000849243	down
hsa-miR-4485-3p	-2.69795	9.53122e-05	down
hsa-miR-146a-5p	-2.71384	0.000617395	down
hsa-miR-137-3p	-2.82262	8.38761e-05	down
