# Supplementary material for: MAPK8 and CAPN1 as potential biomarkers of intervertebral disc degeneration overlapping immune infiltration, autophagy, and ceRNA
Source: Front Immunol. 2023 May 30;14:1188774. doi: 10.3389/fimmu.2023.1188774 (PMC10266224; doi:10.3389/fimmu.2023.1188774)
Supplement: Supplementary file 6 [file Table_6.xlsx]

## Sheet: Sheet1
miRNA	mRNA
hsa-let-7c-5p	MAPK8
hsa-miR-10b-5p	MAPK8
hsa-miR-187-3p	MAPK8
hsa-miR-363-3p	MAPK8
hsa-miR-2278	MAPK8
hsa-let-7c-5p	CTSB
hsa-miR-10b-5p	CTSB
hsa-miR-200a-3p	CTSB
hsa-miR-363-3p	CTSB
hsa-miR-146b-5p	CTSB
hsa-miR-627-5p	CTSB
hsa-miR-140-3p	CTSB
hsa-miR-140-3p	PRKCD
hsa-miR-34c-5p	SNCA
hsa-miR-450b-5p	SNCA
hsa-miR-543	SNCA
hsa-miR-323b-3p	SNCA
hsa-miR-410-3p	CAPN1
hsa-miR-146a-5p	EGFR
hsa-miR-424-5p	EGFR
hsa-miR-450a-5p	EGFR
hsa-miR-410-3p	EGFR
hsa-miR-486-5p	EGFR
hsa-miR-493-5p	EGFR
hsa-miR-503-5p	EGFR
hsa-miR-758-3p	EGFR
hsa-miR-450b-5p	EGFR
hsa-miR-543	EGFR
