# Supplementary material for: MAPK8 and CAPN1 as potential biomarkers of intervertebral disc degeneration overlapping immune infiltration, autophagy, and ceRNA
Source: Front Immunol. 2023 May 30;14:1188774. doi: 10.3389/fimmu.2023.1188774 (PMC10266224; doi:10.3389/fimmu.2023.1188774)
Supplement: Supplementary file 7 [file Table_7.xlsx]

## Sheet: Sheet1
lncRNA	miRNA
GABPB1-AS1	hsa-mir-34c-5p
JPX	hsa-mir-34c-5p
PAX8-AS1	hsa-mir-424-5p
PSMA3-AS1	hsa-mir-424-5p
GABPB1-AS1	hsa-mir-424-5p
FENDRR	hsa-mir-424-5p
LINC00324	hsa-mir-424-5p
SOX9-AS1	hsa-mir-424-5p
LINC01515	hsa-mir-450b-5p
GABPB1-AS1	hsa-mir-450b-5p
LINC01355	hsa-mir-493-5p
MIR17HG	hsa-mir-493-5p
LINC00324	hsa-mir-493-5p
PART1	hsa-mir-503-5p
LINC01355	hsa-mir-543
DANCR	hsa-mir-758-3p
MIR137HG	hsa-mir-146b-5p
LINC01535	hsa-mir-146b-5p
LUCAT1	hsa-mir-2278
